# Supplementary material for: Comparative Structures and Evolution of Vertebrate Carboxyl Ester Lipase (CEL) Genes and Proteins with a Major Role in Reverse Cholesterol Transport
Source: Cholesterol. 2011 Nov 21;2011:781643. doi: 10.1155/2011/781643 (PMC3227413; doi:10.1155/2011/781643)
Supplement: Supplementary file 3 [file 781643.f3.xls]

## Sheet: Sheet1
Vertebrate	Species	Base	Base	Base	Base	Base	Base	Base	Base	Base	Base	Base	Base	Base	Base	Base	Base	Base
Nucleotide	number	1	2	3	4	5	6	7	8	9	10	11	12	13	14	15	16	17
Human	Homo sapiens	A	A	T	A	A	A	G	C	C	T	C	A	T	A	C	C	C
Chimp	Pan troglodytes	A	A	T	A	A	A	G	C	C	T	C	A	T	A	C	C	C
Orangutan	Pongo abelii	A	A	T	A	A	A	A	C	C	T	C	A	T	T	T	C	C
Rhesus	Macaca mulatta	A	A	T	A	A	A	A	C	C	T	C	A	T	T	T	C	C
Marmoset	Callithrix jacchus	A	A	T	A	A	A	A	C	C	T	C	A	T	T	C	C	C
Mouse	Mus musculus	A	A	T	A	A	A	G	C	C	T	C	A	T	T	A	C	T
Dog	Canis familiaris	A	A	T	A	A	A	G	C	C	T	C	A	A	C	T	C	T
Frog	Xenopus tropicalis	A	T	T	A	A	G	A	C	T	C	C	A	T	T	T
Stickleback	Gasterosteus aculeatus	T	T	T	T	C	A	G	C	C	T	C	T	T
	Seed Region						A	G	C	C	T	C
